# Supplementary material for: Multi-Scale Simulation of Injection Molding Process with Micro–Features Replication: Relevance of Rheological Behaviour and Crystallization
Source: Polymers (Basel). 2021 Sep 24;13(19):3236. doi: 10.3390/polym13193236 (PMC8512435; doi:10.3390/polym13193236)
Supplement: Supplementary file 1 [file polymers-13-03236-s001.zip]

Archive with 1 entries (1 files):
- polymers-1318215-supplementary.pdf
